# Supplementary material for: Investigating Monophyly of Typhlocybini Based on Complete Mitochondrial Genomes with Characterization and Comparative Analysis of 19 Species (Hemiptera: Cicadellidae: Typhlocybinae)
Source: Insects. 2023 Oct 30;14(11):842. doi: 10.3390/insects14110842 (PMC10671860; doi:10.3390/insects14110842)
Supplement: Supplementary file 1 [file insects-14-00842-s001.zip]

Archive with 31 entries (31 files):
- Figure S1.tif
- Figure S10.jpg
- Figure S11.jpg
- Figure S12.jpg
- Figure S13.jpg
- Figure S14.jpg
- Figure S15.jpg
- Figure S16.jpg
- Figure S17.jpg
- Figure S18.jpg
- Figure S19.jpg
- Figure S2.tif
- Figure S20.jpg
- Figure S21.jpg
- Figure S22.jpg
- Figure S23.tif
- Figure S24.PCG12-BI.tif
- Figure S25.PCG12-ML.tif
- Figure S26.PCG12R-BI.tif
- Figure S27.PCG12R-ML.tif
- Figure S28.PCG123-BI.tif
- Figure S29.PCG123-ML.tif
- Figure S3.tif
- Figure S30.AA-ML.tif
- Figure S4.jpg
- Figure S5.jpg
- Figure S6.jpg
- Figure S7.jpg
- Figure S8.jpg
- Figure S9.jpg
- Supplementary Tables S1-S5.pdf
